# Supplementary material for: The Antioxidant and Anti-Inflammatory Properties of Wild Bilberry Fruit Extracts Embedded in Mesoporous Silica-Type Supports: A Stability Study
Source: Antioxidants (Basel). 2024 Feb 19;13(2):250. doi: 10.3390/antiox13020250 (PMC10886266; doi:10.3390/antiox13020250)
Supplement: Supplementary file 1 [file antioxidants-13-00250-s001.zip]

Archive with 1 entries (1 files):
- antioxidants-2858286-supplementary.pdf
